# Supplementary material for: Electroclinical features and phenotypic differences in adenylosuccinate lyase deficiency: Long‐term follow‐up of seven patients from four families and appraisal of the literature
Source: Epilepsia Open. 2023 Nov 27;9(1):106–21. doi: 10.1002/epi4.12837 (PMC10839293; doi:10.1002/epi4.12837)
Supplement: Supplementary file 1 — Figure S1: Table S1: [file EPI4-9-106-s001.zip]

Archive with 2 entries (2 files):
- Cutillo et al.Supplementary material.docx
- Table S2 ADSL.docx
